# Supplementary material for: Diving behavior of the reef manta ray (Mobula alfredi) in New Caledonia: More frequent and deeper night-time diving to 672 meters
Source: PLoS One. 2020 Mar 18;15(3):e0228815. doi: 10.1371/journal.pone.0228815 (PMC7080230; doi:10.1371/journal.pone.0228815)
Supplement: S1 Fig — Supporting data. (XLSX) [file pone.0228815.s001.xlsx]

## Sheet: Tag transmission
Tag ID	151348		151349		163079		167754		167755		167757		140916		162379		162380
Manta ID	CD-MA-0167		CD-MA-0168		CD-MA-0166		CD-MA-0000		CD-MA-0004		CD-MA-0170		CD-MA-0109		CD-MA-0051		CD-MA-0047
Data	Data days	Percent decoded	Max. Depth	Max. Accuracy	Max. Depth	Max. Accuracy	Max. Depth	Max. Accuracy	Max. Depth	Max. Accuracy	Max. Depth	Max. Accuracy	Max. Depth	Max. Accuracy	Max. Depth	Max. Accuracy	Max. Depth	Max. Accuracy
	49	64	50	100	136	65	110	42	54	86	174	100	80	79	3	87	5	85

## Sheet: Max depth_Daytime
Tag ID	151348		151349		163079		167754		167755		167757		140916		162379		162380
Manta ID	CD-MA-0167		CD-MA-0168		CD-MA-0166		CD-MA-0000		CD-MA-0004		CD-MA-0170		CD-MA-0109		CD-MA-0051		CD-MA-0047
Data	Max. Depth (m)	Max. Accuracy (m)	Max. Depth (m)	Max. Accuracy (m)	Max. Depth (m)	Max. Accuracy (m)	Max. Depth (m)	Max. Accuracy (m)	Max. Depth (m)	Max. Accuracy (m)	Max. Depth (m)	Max. Accuracy (m)	Max. Depth (m)	Max. Accuracy (m)	Max. Depth (m)	Max. Accuracy (m)	Max. Depth (m)	Max. Accuracy (m)
	112	4	168	4	264	4	16	16	104	4	48	4	64	4	8	4	152	4
	96	4	80	4	60	20	16	16	48	4	16	4	184	4	80	4	280	4
	30	10	96	4	32	4	27.5	22.5	272	4	60	20	32	4	112	4	360	4
	48	4	72	4	48	16	48	16	80	4	72	4	88	4	272	4	144	4
	60	20	64	4	144	4	56	4	144	4	16	4	104	4			352	4
	464	4	56	4	16	16	48	16	48	4	16	16	80	4
	90	10	48	4	80	16	56	4	64	4	48	4	80	16
	96	4	64	4	72	4	16	16	48	4	48	4	208	4
	320	4	104	4	150	50	16	16	104	4	16	4	128	4
	60	20	80	4	48	4	40	4	64	4	72	4	136	4
	27.5	22.5	72	4	16	4	27.5	22.5	96	4	16	16	264	4
	80	4	48	4	296	4	27.5	22.5	80	4	16	16	344	4
	56	4	88	4	16	16	27.5	22.5	48	4	64	4	304	4
	16	16	48	4	64	4	30	10	64	4	32	4	96	4
	16	16	56	4	56	4	48	16	280	4	64	4	256	4
	40	4	48	16	16	16	75	25	80	4	16	16	120	4
	48	4	64	4	56	4	27.5	22.5	256	4	16	16	296	4
	40	4	48	4	48	16	392	4	40	4	40	4	512	4
	224	4	56	4	75	25	16	16	64	4	48	4	96	4
	112	4	60	20	56	4	150	50	72	4	16	4	96	4
	150	50	144	4	60	20	48	4	72	4	24	4	464	4
	80	16	320	4	176	4	90	10	56	4	16	4	112	4
	72	4	80	4	56	4	90	10	40	4	16	16	90	10
	150	50	88	4	72	4	27.5	22.5	40	4	40	4	312	4
	24	4	64	4	64	4	16	16	48	4	32	4	160	4
	32	4	152	4	56	4	75	25	112	4	16	16	288	4
	16	16	48	16	32	4	150	50	144	4	24	4	240	16
	27.5	22.5	64	4	90	10	450	50	88	4	48	4	360	4
	40	4	48	4	64	4	216	4	344	4	72	4	256	4
	27.5	22.5	104	4	80	4	48	16	80	4	40	4	408	4
	75	25	72	4	16	16	75	25	128	4	40	4	112	16
	27.5	22.5	72	4	90	10	60	20	192	4	56	4	128	4
	32	4	120	4	320	4	27.5	22.5	48	4	24	4	280	4
	40	4	56	4	64	4	150	50	24	4	72	4	80	4
	16	16	240	4	60	20	48	16	56	4	64	4	496	4
	40	4	240	4	90	10	112	16	168	4	80	4	216	4
	24	4	64	4	96	4	208	16	64	4	88	4	104	4
	32	4	32	4	56	4	150	50	72	4	24	4	128	4
			184	4	80	4	16	16	88	4	72	4	112	4
			48	4	16	16	16	16	184	4	56	4	112	16
			72	4	16	16	40	4	112	4	64	4	80	4
			240	4	32	4	304	4	64	4	32	4	72	4
			328	4	75	25	48	4	56	4	48	4	448	4
			88	4	48	4	32	4	208	4	96	4	152	4
			40	4	27.5	22.5	112	4	80	4	64	4	56	4
			64	4	16	16	56	4	128	4	16	16	416	4
			88	4	60	20	64	4	64	4	16	16	312	4
			48	16	40	4	40	4	48	4	24	4	216	4
			80	4	24	4	56	4	48	4	32	4	32	4
			80	4	40	4	48	4	264	4	48	4	136	4
					90	10	64	4	48	4	56	4	112	16
					16	16	75	25	24	4	32	4	80	4
					16	16	56	4	64	4	56	4	136	4
					16	16	40	4			48	4	104	4
					48	4					40	4	88	4
					48	16					48	4	136	4
					90	10					60	20	152	4
					88	4					16	16	72	4
					72	4					16	16	120	4
					112	16					88	4	104	4
					75	25					80	4	136	4
					72	4					16	4	104	4
					72	4					56	4	128	4
					80	4					27.5	22.5	200	4
					150	50					32	4	496	4
					264	4					60	20	344	4
					72	4					40	4	104	4
					48	16					150	50	152	4
					27.5	22.5					80	4	128	4
					184	4					64	4	152	4
					80	16					48	4	88	4
					112	4					40	4	128	4
					112	16					48	4	200	4
					72	4					48	4	128	4
					48	4					32	4	80	4
					40	4					40	4	112	4
					27.5	22.5					56	4	96	4
					40	4					64	4	56	4
					40	4					72	4
					350	50					16	16
					72	4					80	4
					64	4					96	4
					48	4					96	4
					27.5	22.5					90	10
					16	16					150	50
					48	16					60	20
					96	4					150	50
					32	4					16	16
					64	4					24	4
					16	16					32	4
					80	16					16	16
					75	25					32	4
					16	16					104	4
					16	16					56	4
					75	25					24	4
					48	16					136	4
					16	16					150	50
					80	4					144	16
					72	4					144	4
					48	16					16	16
					72	4					64	4
					64	4					48	16
											128	4
											24	4
											64	4
											64	4
											16	16
											104	4
											112	4
											24	4
											24	4
											24	4
											48	4
											16	16
											32	4
											48	4
											24	4
											16	4
											24	4
											16	16
											24	4
											48	16
											136	4
											64	4
											64	4
											250	50
											48	16
											144	4
											48	4
											168	4
											24	4
											24	4
											24	4
											24	4
											24	4
											24	4
											16	16
											48	4
											24	4
											232	4
											160	4
											304	4
											16	16
											48	4
											16	16
											32	4
											16	16
											48	4
											40	4
											16	16
											56	4
											72	4
											224	4
											48	4
											16	16
											48	16
											16	16
											96	4
											24	4
											24	4
											16	16
											24	4
											27.5	22.5
											24	4
											24	4
											24	4

## Sheet: Max. depth_Night-time
Tag ID	151348		151349		163079		167754		167755		167757		140916		162379		162380
Manta ID	CD-MA-0167		CD-MA-0168		CD-MA-0166		CD-MA-0000		CD-MA-0004		CD-MA-0170		CD-MA-0109		CD-MA-0051		CD-MA-0047
Data	Max. Depth (m)	Max. Accuracy (m)	Max. Depth (m)	Max. Accuracy (m)	Max. Depth (m)	Max. Accuracy (m)	Max. Depth (m)	Max. Accuracy (m)	Max. Depth (m)	Max. Accuracy (m)	Max. Depth (m)	Max. Accuracy (m)	Max. Depth (m)	Max. Accuracy (m)	Max. Depth (m)	Max. Accuracy (m)	Max. Depth (m)	Max. Accuracy (m)
	624	4	64	4	80	4	48	16	72	4	72	4	150	50	72	4	376	4
	48	4	64	4	336	16	48	16	72	4	32	4	27.5	22.5	376	4	480	4
	16	16	376	4	432	4	16	16	64	4	56	4	120	4	128	4	248	4
	40	4	144	4	16	4	48	16	240	4	72	4	27.5	22.5			128	4
	48	4	88	4	16	16	48	16	248	4	56	4	104	4			32	4
	48	4	80	16	75	25	48	16	48	4	16	4	88	4
	168	4	56	4	16	4	40	4	88	4	48	4	88	4
	96	4	96	4	24	4	30	10	48	4	88	4	104	4
	250	50	80	4	472	4	27.5	22.5	40	4	24	4	512	4
	150	50	88	4	150	50	64	4	112	4	16	4	160	4
	192	4	160	4	16	16	48	16	248	4	56	4	450	50
	12.5	7.5	64	4	32	4	75	25	64	4	16	16	24	4
	360	4	40	4	16	16	90	10	176	4	144	4	672	4
	272	16	64	4	88	4	304	16	472	4	88	4	440	4
	56	4	384	4	450	50	350	50	280	4	192	4	288	4
	80	4	112	4	75	25	90	10	88	4	64	4	304	4
	16	16	104	4	128	4	60	20	280	4	16	16	152	4
	16	16	136	4	104	4	75	25	88	4	64	4	104	4
	48	4	48	4	40	4	75	25	64	4	48	16	150	50
	250	50	320	4	304	16	250	50	56	4	160	4	128	4
	40	4	376	4	80	4	48	16	64	4	48	4	120	4
	232	4	88	4	16	16	150	50	32	4	88	4	480	4
	27.5	22.5	56	4	48	4	60	20	64	4	56	4	200	4
	48	16	168	4	64	4	48	16	48	4	128	4	304	4
	464	16	40	4	64	4	30	10	72	4	16	16	168	4
	232	4	40	4	88	4	27.5	22.5	80	4	56	4	120	4
	296	4	176	4	48	4	350	50	360	4	144	4	248	4
	56	4	64	4	496	4	336	16	184	4	112	4	248	4
	584	4	96	4	352	4	150	50	64	4	64	4	448	4
	56	4	48	4	72	4	48	16	80	4	80	4	264	4
	27.5	22.5	352	4	72	4	56	4	136	4	56	4	464	4
	27.5	22.5	264	4	150	50	80	16	48	4	40	4	488	4
	40	4	248	4	48	16	120	4	136	4	72	4	224	4
	40	4	352	4	64	4	120	4	72	4	48	16	80	4
	27.5	22.5	72	4	40	4	48	16	64	4	104	4	88	4
	48	4	296	4	64	4	16	16	128	4	88	4	104	4
	48	4	248	4	64	4	27.5	22.5	152	4	64	4	488	4
	256	4	24	4	72	4	88	4	120	4	16	4	440	4
	40	4	32	4	312	4	48	4	104	4	224	4	520	4
	16	16	264	4	88	4	64	4	296	4	16	16	280	4
	16	16	48	4	104	4	96	4	88	4	75	25	376	4
	27.5	22.5	48	4	88	4	72	4	64	4	16	16	32	4
	27.5	22.5	384	4	88	4	72	4	448	4	72	4	64	4
	40	4	128	4	64	4	64	4	168	4	64	4	448	4
	48	4	80	4	60	20	56	4	168	4	80	4	64	4
			32	4	16	16	64	4	72	4	48	16	544	4
			248	4	80	16	48	16	120	4	48	4	384	4
			280	4	80	4	80	4	72	4	64	4	120	4
			80	4	88	4	48	4	56	4	48	4	192	4
			128	4	48	16	40	4	248	4	64	4	88	4
					90	10			32	4	56	4	96	4
					80	16			40	4	16	16	350	50
					376	4			56	4	112	4	96	4
					80	4					160	4	64	4
					72	4					16	16	56	4
					88	4					16	16	288	4
					112	4					16	16	96	4
					150	50					16	16	136	4
					16	16					80	4	576	4
					240	16					80	16	120	4
					150	50					88	4	112	4
					88	4					16	4	80	4
					72	4					80	4	96	4
					450	50					80	16	88	4
					150	50					48	4	150	50
					80	16					72	4	240	4
					80	16					120	4	128	4
					16	16					112	4	136	4
					48	16					150	50	96	4
					16	16					80	16	176	4
					60	20					16	16	160	4
					48	4					88	4	216	4
					40	4					144	4	320	4
					56	4					144	4	456	4
					16	16					12.5	7.5	120	4
					24	4					80	16	112	4
					60	20					96	4	136	4
					80	4					88	4	112	4
					16	16					48	16
					56	4					16	16
					48	4					88	4
					56	4					88	4
					16	16					88	4
					56	4					72	4
					16	4					150	50
					16	16					96	4
					16	16					80	4
					32	4					104	4
					272	4					80	4
					272	16					88	4
					128	4					80	4
					64	4					80	4
					88	4					64	4
					40	4					120	4
					80	16					120	4
					208	16					16	16
					112	16					150	50
					90	10					112	4
					150	50					16	16
					16	16					75	25
					120	4					16	16
					80	16					80	4
											176	4
											112	4
											96	4
											16	16
											80	4
											24	4
											32	4
											16	4
											16	4
											16	16
											24	4
											16	4
											16	16
											24	4
											16	16
											16	4
											16	4
											16	4
											16	4
											24	4
											56	4
											150	50
											48	4
											144	4
											104	4
											120	4
											40	4
											16	16
											24	4
											16	16
											24	4
											16	4
											16	4
											16	16
											16	16
											176	4
											56	4
											176	4
											16	16
											24	4
											112	4
											64	4
											24	4
											176	16
											48	4
											24	4
											176	4
											160	4
											56	4
											104	4
											16	16
											64	4
											96	4
											16	16
											16	16
											24	4
											16	16
											24	4
											24	4
											24	4
											24	4

## Sheet: Time at max. depth
Tag ID	151348		151349		163079		167754		167755		167757		140916		162379		162380
Manta ID	CD-MA-0167		CD-MA-0168		CD-MA-0166		CD-MA-0000		CD-MA-0004		CD-MA-0170		CD-MA-0109		CD-MA-0051		CD-MA-0047
Data	Max. Depth (m)	Time at depth (min)	Max. Depth (m)	Time at depth (min)	Max. Depth (m)	Time at depth (min)	Max. Depth (m)	Time at depth (min)	Max. Depth (m)	Time at depth (min)	Max. Depth (m)	Time at depth (min)	Max. Depth (m)	Time at depth (min)	Max. Depth (m)	Time at depth (min)	Max. Depth (m)	Time at depth (min)
	624	16.6	384	6.5	496	10.8	450	13	472	10.1	304	1.4	672	2.2	376	26.6	480	14.4

## Sheet: Temp. at depth
Tag ID	151348		151349		163079		167754		167755		167757		140916		162379		162380
Manta ID	CD-MA-0167		CD-MA-0168		CD-MA-0166		CD-MA-0000		CD-MA-0004		CD-MA-0170		CD-MA-0109		CD-MA-0051		CD-MA-0047
Data	Min. Temp. (°C)	Depth (m)	Min. Temp. (°C)	Depth (m)	Min. Temp. (°C)	Depth (m)	Min. Temp. (°C)	Depth (m)	Min. Temp. (°C)	Depth (m)	Min. Temp. (°C)	Depth (m)	Min. Temp. (°C)	Depth (m)	Min. Temp. (°C)	Depth (m)	Min. Temp. (°C)	Depth (m)
	24.6	0	25.6	0	25.6	0	25.6	0	24.8	0	27.2	0	25.6	0	24	0	25.6	0
	25.2	0	25.6	0	26.6	0	25.4	0	25.4	0	25.2	0	25.8	0	23.2	0	25.8	0
	25	0	25.4	0	27.6	0	25.4	0	25.4	0	25.6	0	25.8	0	25.8	0	25.8	0
	25.2	0	26	0	26.8	0	26.2	0	25.4	0	26.4	0	26	0	26	0	25.6	0
	26.2	0	25.2	0	25.6	8	26.4	0	26.6	0	26	0	26	0	25.6	0	25.8	0
	26.2	0	25.8	0	27.4	8	27.6	0	25.2	0	26.6	0	26.4	0	25.6	0	25.2	0
	25	0	25.4	0	26.6	8	25.8	0	25.2	0	26.8	0	26.4	0	25.8	0	26.2	0
	25.4	0	25	0	27	16	27.4	0	25.6	0	25.2	0	26.4	0	26	0	25.6	0
	26	0	25	0	26.6	16	24.6	0	25.4	0	25.6	0	26.6	0	25	0	25.6	0
	25	0	25.6	0	25.6	24	25.2	0	25	0	25.2	0	26.2	0	25.2	0	26.2	0
	25.2	0	25.2	0	26.4	24	25.2	0	26.6	0	26.2	0	26.4	0	26.2	0	26.6	0
	24.8	0	24.8	0	26.4	24	24	0	25	0	26	0	26	0	25.8	0	26.6	0
	25.2	0	25.8	0	25.6	32	23.4	0	25.4	0	26.2	0	26.6	0	25.2	0	26.6	0
	25	0	25.8	0	25.2	32	22.4	0	25.2	0	25.8	0	26.4	0	24.8	0	25.4	0
	24.8	0	25.4	0	26	32	23.2	0	25.8	0	26.6	0	26.4	0	24.4	8	25	8
	25.2	0	25	0	24.6	40	24	0	25.2	0	26.2	0	26.8	0	25.4	8	24.2	16
	27.4	0	24.8	0	25	40	22.8	0	25.4	0	25.8	0	26.8	0	24.2	8	24.4	16
	27.8	0	25.4	0	26	40	22.8	0	25.2	0	26	0	26.8	0	24.6	16	24.4	16
	27.4	0	24.8	0	25.2	48	23	0	25.8	0	26.4	0	26.8	0	24.2	16	24.2	16
	27.6	0	25	0	25	48	23.6	0	24.8	0	26.4	0	27	0	24	16	24.4	24
	27.8	0	25	0	26	48	23.4	0	24.8	0	26.8	0	27	0	24.2	24	24	24
	28.2	0	25.2	0	25	56	23.6	0	25.4	0	27.4	0	27	0	23.6	24	24.6	24
	27.8	0	25.2	0	25.4	64	23.6	0	25.8	0	27.2	0	27	0	23.8	32	23.4	32
	27.4	0	25.4	0	25.8	64	23.8	0	25.4	0	27.6	0	26.8	0	23.6	32	23.6	32
	27.8	0	25.6	0	25	72	23.8	0	25.2	0	28	0	26	0	23.8	32	23.4	32
	28.2	0	25.6	0	25.2	80	23.8	0	25.6	0	28.2	0	26.2	0	23.2	32	23.6	32
	28.2	0	25.6	0	23	104	23.8	0	25.6	0	28	0	26.2	0	23.8	32	23.4	32
	28.2	0	26	0	21.4	176	23.8	0	26.2	0	28	0	26	0	23.8	40	24.4	32
	28	0	26	0	20.4	216	24.2	0	26.2	0	28	0	25.6	0	23.8	48	23.6	40
	27.4	0	25.8	0	17.8	304	24.2	0	26.2	0	27.6	0	25.6	0	23	48	23.2	40
	28	0	26.4	0	14.2	400	24.6	0	25.6	0	27.4	0	25.6	0	23.8	48	23.4	48
	28	0	26.4	0	13.8	432	24.4	0	26.6	0	27.2	0	25.8	0	23	56	22.6	48
	28	0	26.6	0			24.2	0	26.4	0	26.6	0	26.2	0	23.6	56	22.6	56
	27.4	0	26.8	0			24.2	0	26.4	0	27	0	25.8	0	23.2	64	22.8	64
	27.8	0	27	0			24.2	0	26.6	0	27	0	26.4	0	23.2	64	22.4	64
	27.8	0	26.8	0			24.2	0	26.6	0	26.6	0	26	0	22.8	64	22.4	64
	27.8	0	26.2	0			24.2	0	27	0	26.4	0	26.6	0	23.6	64	22.8	72
	27.8	0	27	0			24.2	0	26.6	0	25.6	0	26.6	0	23.4	64	22.6	80
	27.4	0	26	0			25.4	8	26.2	0	26.2	0	25.8	0	22.8	72	22.6	88
	27	0	25.4	0			25.2	8	26.4	0	26	0	26.2	0	22.2	72	22.2	88
	28.2	0	26.2	0			25	8	27	0	25.8	0	26.6	0	22.4	80	22.4	88
	28	0	26.4	0			26.2	8	27.4	0	23.6	0	26.6	0	23.2	80	22.4	88
	28.2	0	25.8	0			26.4	8	25.8	0	26.6	8	26.6	0	22.2	88	22.2	96
	28.2	0	25.4	0			26	8	27.4	0	25	8	26.6	0	22	96	22.2	96
	27	0	25.4	0			24.6	8	26.4	0	25.8	8	26.2	0	22.2	96	22.2	96
	27	0	26.6	0			23.6	8	26.6	0	24.8	8	26.8	0	21.6	112	21.8	120
	26.8	0	25.8	0			23.2	8	25.6	0	26	8	26.2	0	22	112	21.6	120
	26.6	0	26.2	0			23	8	26.2	0	26.6	8	26.8	0	21.4	128	22.2	120
	23.2	0	26.2	0			23	8	26.4	0	26.8	8	26.8	0	21.4	160	22.2	120
	23	0	25.2	0			22.2	8	26	0	24.8	8	26.8	0	20.8	168	22.2	128
	24	0	25.4	0			22.4	8	26.6	0	25.2	8	26.8	0	21	216	21.2	136
	23.4	0	26	0			22.8	8	25.6	0	25	8	26.8	0	19.8	224	21.4	136
	24	0	25.2	0			23.4	8	26	0	25.6	8	27	0	20	264	21.4	136
	23.8	0	26	0			23.6	8	25.8	0	26	8	27	0	18.6	272	21.4	144
	23.4	0	25.4	0			23.6	8	25.4	0	25.8	8	27	0	20	272	22	144
	24.2	0	25.4	0			23.8	8	25.6	0	26	8	27	0	16.8	352	21.2	152
	23.6	0	25.8	0			23.8	8	25.6	0	25.6	8	26.6	0	16	376	20.8	160
	23	0	26.4	0			23.8	8	25.6	0	25.6	8	27	0			20.6	168
	21.4	0	26	0			23.6	8	26.8	0	26.6	8	27	0			20.6	168
	21	0	26.2	0			23.6	8	25.4	0	26.4	8	27.4	0			20.8	184
	23.2	0	26.2	0			24.2	8	26	0	26.8	8	27	0			20.6	184
	22.8	0	26	0			24.2	8	25.8	0	27	8	27.2	0			21.4	192
	24.2	0	26	0			24.4	8	27	0	27.6	8	27.6	0			19.4	224
	23.6	0	27	0			24.4	8	26.4	0	28	8	27.6	0			19.2	232
	23.8	0	26.4	0			24	8	26.4	0	28.2	8	27.2	0			19	240
	24.6	8	27.6	0			24.2	8	26.4	0	28	8	27.2	0			19.2	240
	24.8	8	27.2	0			24.2	8	26.8	0	28	8	27.4	0			19	248
	25	8	28	0			24.2	8	26.6	0	27.4	8	27.4	0			19	272
	25.4	8	27.6	0			25	16	26.8	0	26.8	8	27.4	0			18.6	272
	25.4	8	27.2	0			25.2	16	27.4	0	26.8	8	27.8	0			18.4	280
	24.8	8	27.2	0			23.6	16	27.6	0	26.6	8	27.6	0			17.8	296
	24.6	8	27	0			25.2	16	27.8	0	26.4	8	27.6	0			18	304
	24.6	8	27	0			25	16	27.4	0	26.8	8	27.6	0			16.8	320
	24.6	8	27.8	0			25	16	27.6	0	25.8	8	26.6	0			17.4	320
	25.2	8	28	0			25.4	16	27.8	0	25.8	8	27.4	0			16.4	344
	27.4	8	27.4	0			26.2	16	27.8	0	25.2	8	28	0			16.8	352
	28	8	27.6	0			25.2	16	28	0	26	8	27.6	0			16	360
	27.8	8	27.2	0			24.6	16	28.2	0	25.4	8	27.4	0			15	376
	28	8	26.8	0			23.2	16	28.2	0	25.8	8	27.2	0			15.8	376
	27.8	8	26	0			22.2	16	28.2	0	23.6	8	26.6	0			13	432
	28.2	8	27	0			22.2	16	28	0	25.2	16	27.4	0			10.8	480
	27.8	8	26.6	0			22.2	16	28.2	0	25.2	16	27.8	0
	28	8	26.8	0			22.4	16	28.2	0	27.2	16	27.6	0
	28	8	26.8	0			23.4	16	28	0	25.4	16	26.6	0
	28	8	26	0			23.6	16	28	0	24.8	16	27.4	0
	28	8	26.2	0			23.6	16	27.6	0	27.2	16	27.4	0
	27.8	8	26.2	0			23.6	16	27.8	0	24.8	16	27.2	0
	28	8	25.8	0			23.8	16	27.4	0	24.8	16	27.8	0
	28	8	26.8	0			23.8	16	27.2	0	25.6	16	27	0
	28	8	26.6	0			23.6	16	27.2	0	27	16	27.6	0
	28	8	26.6	0			23.6	16	27.4	0	24.8	16	27.4	0
	28	8	25.4	0			23.8	16	27	0	25	16	27.8	0
	27.2	8	25.6	0			24.2	16	27	0	24.6	16	27.6	0
	27	8	25.8	0			24.4	16	27.4	0	25.8	16	28	0
	27.6	8	25.8	0			24.2	16	27	0	25.8	16	27.4	0
	28.4	8	25.8	0			24.2	16	26.6	0	25.6	16	27.6	0
	28	8	26.2	0			24.2	16	26.4	0	25.2	16	26.6	0
	27.2	8	26.2	0			24.2	16	25.8	0	25.4	16	27.4	0
	27.2	8	26	0			26.6	24	25.6	0	26.2	16	27.2	0
	27.4	8	25.2	0			22.8	24	25.2	0	26.8	16	28.2	0
	27.8	8	25.6	0			22.6	24	25.2	0	26.8	16	28	0
	25	16	25.2	8			24.4	24	25.6	0	28	16	27.8	0
	24.4	16	25.4	8			24.8	24	25.6	0	28	16	27.8	0
	24.6	16	26	8			24.8	24	25.4	0	27.2	16	28.4	0
	28.2	16	25.8	8			24.8	24	25.6	0	26.4	16	28	0
	24.8	16	25	8			24.8	24	25.6	0	25.2	16	28.2	0
	24.4	16	24.8	8			26	24	26.2	0	26	16	28.6	0
	24.6	16	25.6	8			25	24	27	0	25.4	16	28.4	0
	24.4	16	24.8	8			24.6	24	26.8	0	25.2	16	28.8	0
	24.4	16	24.6	8			22.2	24	26.8	0	25.4	16	28.4	0
	26.4	16	25.4	8			22	24	26.6	0	25.6	16	28.2	0
	27.8	16	25	8			22.2	24	26.6	0	25.2	16	28.8	0
	28	16	24.8	8			22	24	26.8	0	25.4	16	28.4	0
	28	16	24.8	8			22.4	24	26.4	0	23.8	16	28.8	0
	28	16	25.2	8			23.6	24	25.6	0	27.8	24	29	0
	28	16	24.6	8			23.6	24	25.4	0	24.8	24	28.8	0
	28	16	24.8	8			23.8	24	24.4	8	26	24	29.2	0
	28	16	24.8	8			23.6	24	24.8	8	27.4	24	29.4	0
	28	16	24.8	8			23.6	24	24.8	8	27.2	24	29.2	0
	28	16	25.2	8			23.6	24	26.4	8	28	24	29	0
	28.2	16	25.4	8			23.8	24	25	8	26.4	24	29.2	0
	28	16	25.2	8			24	24	26.6	8	26.4	24	28.8	0
	28	16	25.4	8			24.4	24	24.8	8	24.6	24	29	0
	28	16	25.8	8			24.2	24	24.8	8	25	24	28.4	0
	28	16	26.2	8			24.2	24	25	8	24.6	24	28.8	0
	28	16	26.6	8			24.2	24	25.4	8	25	24	28.6	0
	27.6	16	26.6	8			24.2	24	25	8	24.6	24	28.4	0
	26.8	16	26.8	8			21.6	32	25.2	8	25.6	24	28.8	0
	27.2	16	25.2	8			24.6	32	24.6	8	25.6	24	29	0
	27.6	16	25.6	8			25	32	24.8	8	25.4	24	29.2	0
	28	16	25.6	8			23.4	32	25.4	8	25.2	24	29.2	0
	27.6	16	25	8			23.4	32	24.8	8	25.4	24	29.4	0
	27.6	16	26.2	8			23.6	32	25.8	8	26	24	29.6	0
	27.6	16	25.2	8			24.2	32	25.8	8	26.6	24	29.4	0
	27.8	16	26	8			24.4	32	25.6	8	26.8	24	29.8	0
	28	24	25.2	8			24.4	32	26.2	8	27.8	24	29.6	0
	28.2	24	25.6	8			24.8	32	26.4	8	27	24	29.4	0
	28.2	24	25.2	8			24.6	32	26.4	8	25.2	24	30.2	0
	26.8	24	25.6	8			25.8	32	26.8	8	25.8	24	29.8	0
	24.8	24	25.2	8			25	32	26.2	8	25.4	24	30	0
	24.4	24	26.2	8			24.4	32	25.4	8	25	24	29	0
	24.6	24	25.8	8			21.8	32	26.2	8	25	24	28.8	0
	24.6	24	26.8	8			21.8	32	26	8	25.4	24	27.8	0
	27.8	24	26.2	8			22.4	32	26.6	8	25.2	24	27.2	0
	24.8	24	26.8	8			21.8	32	25.6	8	25	24	25.2	0
	24.4	24	27.2	8			22.4	32	26.2	8	24.4	24	26.6	0
	24.4	24	27	8			23.4	32	25.6	8	27	32	23.8	0
	24.4	24	27	8			23.6	32	26	8	25	32	25.4	0
	24.4	24	27.4	8			23.6	32	25.6	8	24.6	32	24.6	0
	26	24	27.6	8			23.6	32	26	8	24.6	32	25	0
	27.8	24	27	8			23.6	32	25.4	8	26	32	23.4	0
	28	24	26.8	8			23.6	32	25.6	8	27.4	32	24.8	0
	28	24	26.4	8			23.8	32	25.8	8	25.2	32	23.4	0
	28	24	26	8			24	32	25	8	26.2	32	25.8	0
	28	24	26.2	8			24.4	32	25.4	8	24.6	32	26	0
	28	24	26	8			24	32	26.2	8	24.8	32	24.8	0
	28	24	25.6	8			24.2	32	25.4	8	24.6	32	24.8	0
	28	24	26.6	8			24.2	32	26.6	8	24.8	32	25.8	0
	28.2	24	25.2	8			24.2	32	26.4	8	24.4	32	25.8	0
	28	24	25.6	8			26.2	40	26.6	8	26	32	25.6	0
	28	24	26.2	8			22	40	26.6	8	25.6	32	25.6	0
	27.8	24	25.4	16			22.4	40	26.6	8	25	32	25.8	0
	28	24	25	16			23.4	40	27.4	8	25.2	32	25.8	0
	27.4	24	24.8	16			23.6	40	27.4	8	26.4	32	25.4	0
	26.8	24	25	16			24	40	27.6	8	26.6	32	25.4	0
	26.4	24	25.2	16			24	40	28	8	26.4	32	25.8	0
	26.8	24	26	16			24.8	40	28	8	27.4	32	25.8	0
	26.8	24	26	16			24.6	40	28.2	8	25.2	32	26.2	0
	27.6	24	25.8	16			25.4	40	28	8	25.8	32	26.4	0
	27.4	24	25.2	16			25	40	27.8	8	24.8	32	26.4	0
	27.2	24	25.4	16			24.4	40	26.8	8	25.2	32	26.4	0
	27.4	24	25	16			22	40	27	8	25.4	32	24.2	0
	27.8	24	25.4	16			21.8	40	27.4	8	25.2	32	25.4	0
	24.2	32	25.6	16			23.8	40	26.6	8	25.4	32	25	0
	24.2	32	27.2	16			21.8	40	26.6	8	24.8	40	25.2	0
	28	32	26	16			23.4	40	26.2	8	24.6	40	24.6	0
	24.8	32	25.8	16			23.2	40	25	8	26.8	40	25.2	0
	28.2	32	25	16			24	40	25	8	28	40	25	0
	24.4	32	25.2	16			23.6	40	25.2	8	25.4	40	25.2	0
	27.4	32	24.8	16			23.6	40	25.6	8	24.8	40	24.8	0
	28	32	25.4	16			23.6	40	25.6	8	24.6	40	25.2	0
	24.6	32	24.8	16			23.8	40	25.4	8	24.6	40	25.2	0
	24.2	32	24.4	16			24	40	25.8	8	26	40	25.2	0
	24.4	32	24.8	16			24.2	40	25	16	25	40	25.8	0
	24.4	32	24.6	16			24.2	40	24.8	16	24.6	40	25.8	0
	24.2	32	24.8	16			24.2	40	24.8	16	24.6	40	25.6	0
	25.6	32	24.6	16			24.2	40	25	16	24.6	40	25.8	0
	26.8	32	24.8	16			24.2	40	24.8	16	24.8	40	25.6	0
	27.8	32	25	16			24.2	48	25.4	16	24.4	40	25.2	0
	28	32	25.2	16			24.2	48	25.2	16	25.4	40	25.8	0
	28	32	25.4	16			23.8	48	25.2	16	24.8	40	25.4	0
	28	32	25.6	16			21.4	48	24.4	16	24.8	40	25.6	0
	28	32	26	16			22.4	48	25.6	16	26.6	40	25.8	0
	28	32	26.4	16			24.2	48	26.4	16	26	40	26	0
	28	32	26.4	16			23.4	48	26	16	26	40	26	0
	28	32	26.8	16			23.4	48	27	16	26	40	25.6	0
	27.8	32	25.2	16			24	48	27.4	16	26.2	40	25.6	0
	27.8	32	25	16			23.8	48	27	16	24.8	40	25.4	0
	27.2	32	25	16			24.4	48	27.6	16	25.2	40	25.4	0
	26.8	32	25.2	16			24.2	48	27.6	16	25	40	25.4	0
	26.4	32	25.2	16			22	48	28.2	16	25.6	40	25.6	0
	26.2	32	24.8	16			24	48	28.2	16	25.2	48	25.6	0
	26.4	32	25.4	16			21.8	48	27.2	16	25.4	48	25.4	0
	26.6	32	24.8	16			23.4	48	26.8	16	24.6	48	25.8	0
	27	32	26	16			23.6	48	27	16	27.2	48	26	0
	27	32	25.6	16			23.6	48	26.6	16	27	48	26.2	0
	27	32	26.4	16			23.8	48	24.6	16	27.8	48	26.4	0
	27.4	32	25.8	16			24	48	24.6	16	24.8	48	26.4	0
	24.2	40	26.8	16			24.2	48	24.6	16	24.6	48	26.2	0
	23.8	40	26.6	16			26.4	56	24.4	16	24.6	48	26.2	0
	24.6	40	26.8	16			24.2	56	24.6	16	24.4	48	26	0
	24.2	40	26.8	16			25.4	56	24.4	16	24.8	48	26	0
	24.6	40	27.4	16			23.6	56	25	16	25	48	25.4	0
	28	40	27.4	16			23.8	56	25.2	16	24.4	48	25.8	0
	24.8	40	26.8	16			24	56	24.8	16	24.8	48	25.2	0
	24	40	26.6	16			24.2	56	25	16	24.8	48	24.8	0
	24.4	40	26	16			25	56	24.6	16	24.6	48	25.2	0
	24.2	40	26.2	16			24.2	56	24.8	16	25.2	48	24	0
	24.2	40	25.6	16			24.2	56	25.6	16	24.8	48	24.4	0
	25.4	40	25.6	24			23.6	64	25.8	16	24.8	48	25.6	8
	25.2	40	25.6	24			21.2	64	25.8	16	26.4	48	26	8
	28	40	27	24			23.2	64	26.8	16	26	48	26	8
	26.8	40	27.4	24			23.2	64	25.4	16	25.2	56	26.4	8
	28	40	26.8	24			23.2	64	25.4	16	25.2	56	26.2	8
	27.8	40	27.8	24			25.4	64	25.8	16	25.6	56	26.4	8
	27.8	40	25.4	24			24.4	72	25.8	16	27	56	26	8
	28	40	25.8	24			25.6	72	26	16	24.4	56	26.8	8
	27.8	40	26	24			22.8	72	25.4	16	24.2	56	26.6	8
	26	40	25.8	24			23.4	72	25.2	16	26	56	26	8
	25.4	40	25.4	24			24.2	72	25.2	16	24.2	56	26	8
	24.4	40	24.2	24			21	80	25.6	16	24.6	56	26.6	8
	27	40	24.2	24			22.4	80	25.4	16	24.6	56	26.8	8
	26	40	24.6	24			21.2	80	25.6	16	24.8	56	26.8	8
	26.2	40	24.6	24			22.2	88	25.4	16	26	56	27.2	8
	26.6	40	24.6	24			23.4	88	25.2	16	25.6	56	27.6	8
	26.8	40	25.4	24			23	88	25.2	16	24.2	64	27.6	8
	27	40	25.2	24			22.4	88	25.8	16	24.8	64	27.4	8
	27	40	25.6	24			21.2	88	26.4	16	24.4	64	27.4	8
	24.6	48	24.8	24			23.2	96	26.4	16	26.2	64	27.4	8
	24.6	48	25	24			22.4	104	26.8	16	26	64	27.6	8
	25.6	48	25.6	24			21	112	26.4	16	24.6	64	27.4	8
	24.4	48	26	24			21.8	120	27.2	16	24.4	64	27.4	8
	25.2	48	25.6	24			23.2	120	27.4	16	23.8	64	27.6	8
	27.8	48	24.8	24			22.2	136	27.6	16	25.4	64	27.4	8
	24.8	48	24.6	24			21	160	28.2	16	25	64	27.2	8
	24.4	48	26.2	24			20.4	176	28	16	26	64	27.4	8
	24.2	48	25	24			20.2	184	27.8	16	24.8	64	27.4	8
	24.4	48	25.2	24			20	208	26.4	16	25.8	64	27.4	8
	24.6	48	25.2	24			19.8	208	27	16	24.4	64	27.2	8
	24.2	48	24.6	24			19.4	208	26.4	16	25	64	27.8	8
	28	48	24.2	24			19.2	216	26.2	16	24.4	72	27.6	8
	27.8	48	24.8	24			17.8	296	26	16	27	72	28.8	8
	28	48	24.6	24			17	304	25	16	24.4	72	28.8	8
	24.8	48	24.4	24			17.8	304	25	16	23.6	72	29	8
	27.4	48	25.2	24			15.6	368	25	16	23.8	72	27.4	8
	26	48	24.8	24			15.4	392	25.4	16	24	72	29	8
	27	48	25.2	24					25.4	16	24	80	29.6	8
	24.6	56	25.2	24					25.4	16	24	80	29.6	8
	25	56	25.6	24					25.8	16	23.8	80	28.8	8
	24	56	25.8	24					24.8	24	25.2	80	28.8	8
	24.2	56	26.2	24					24.6	24	24.4	80	25.8	16
	24	56	26	24					24.2	24	25.2	80	25.6	16
	24.4	56	26.2	24					24.8	24	27	80	26	16
	24.2	56	25	24					25.6	24	24	80	26.4	16
	24	56	25.2	24					25.8	24	23.8	88	26.4	16
	23.6	56	25	24					25.4	24	23.8	88	26.4	16
	24.4	56	25.2	24					25.8	24	25.6	88	26.4	16
	24.8	56	25.2	24					26.8	24	24.6	88	26.2	16
	24	56	24.8	24					25.2	24	23.6	96	24.4	16
	28	56	25.4	24					25	24	24.2	96	25.2	16
	26.4	56	25	24					24.8	24	23	96	26.2	16
	24	64	26	24					24.2	24	22.8	104	26.2	16
	24	64	26.6	24					24.8	24	24.2	104	26.4	16
	24	64	27.2	24					24.6	24	22.8	112	26.6	16
	23.8	64	26.8	24					25.2	24	21.8	144	26.6	16
	24.6	64	27	24					25.8	24	21.6	152	26.6	16
	23.4	72	27.4	24					25.6	24	21.6	160	26.8	16
	24.2	72	27.4	24					25	24	20.6	176	26.8	16
	23.8	72	26.4	24					25	24	20.8	184	27.2	16
	24	72	26	24					24.6	24	20.6	192	27	16
	24.2	72	26.2	24					25.2	24	19.4	224	27.2	16
	24.4	72	25.4	24					28	24			27.4	16
	23.8	80	24.4	32					27.8	24			26.6	16
	22.8	80	25	32					25.8	24			27.4	16
	23	80	25.4	32					24.4	24			27.4	16
	23.2	80	26	32					24.6	24			27.4	16
	23.8	80	25	32					24.8	24			27.4	16
	23.6	80	25	32					24.4	24			26.6	16
	24.4	80	25.8	32					24.8	24			26.6	16
	24.2	80	27	32					25.2	24			27.6	16
	23	88	26.2	32					24.6	24			28	16
	23.6	88	25.8	32					24.8	24			28	16
	23.6	88	24.6	32					24.6	24			28.2	16
	23.4	88	24.6	32					24.6	24			28.2	16
	23.8	88	24.8	32					25.6	24			28.4	16
	23.8	88	25.8	32					25.6	24			28.6	16
	23.2	88	25.4	32					25.6	24			26.4	16
	22.8	96	25.4	32					25.8	24			28.2	16
	22.4	96	25	32					25.2	24			27.6	16
	23.2	96	25.6	32					25.2	24			27.6	16
	23.2	96	27	32					25.8	24			27.8	16
	23.8	96	24.8	32					25.4	24			27.8	16
	23.8	96	25.6	32					25.4	24			27	16
	22.8	104	25.6	32					25.2	24			28	16
	22.6	112	24.4	32					25.2	24			29	16
	22.8	112	24.6	32					25.2	24			29.2	16
	23	112	24.4	32					25.4	24			28.8	16
	22.6	112	24.4	32					25.4	24			29.4	16
	22.4	120	25.4	32					25	24			28.8	16
	22.2	120	26	32					25	24			28.4	16
	21.8	120	25.6	32					25.8	24			25.6	16
	22	128	25.6	32					26.6	24			25.8	16
	23	128	26.6	32					25.8	24			26.8	16
	22.6	136	26	32					27	24			27.6	16
	21.6	144	23.6	32					27.4	24			27.4	16
	22.4	144	24.4	32					28.2	24			27.6	16
	22	152	25.8	32					27.8	24			27.4	16
	21.6	152	24.8	32					27.4	24			27.6	16
	21.4	152	24.8	32					26.8	24			27.4	16
	21.6	160	24.8	32					26	24			26.4	16
	22	160	24.4	32					26	24			27	16
	21	168	24	32					25	24			27.2	16
	21	168	25	32					24.8	24			28.4	16
	20.8	168	24.6	32					25.2	24			26.2	24
	21.4	168	24.2	32					25.2	24			26.2	24
	22	168	25	32					25.4	24			26	24
	21.4	192	24.8	32					25.4	24			26.2	24
	21	200	24.6	32					25.8	24			25.8	24
	20.2	208	25	32					25	32			26.6	24
	19.6	216	25.4	32					25.2	32			26.4	24
	19.6	216	25.6	32					27.8	32			26.6	24
	19.6	216	25.8	32					24.8	32			26.8	24
	19.8	224	25.6	32					24.4	32			26	24
	20	224	26	32					24.8	32			26.2	24
	19.6	224	25	32					24.6	32			26.6	24
	19.6	232	25.6	32					24.2	32			26.2	24
	19.6	232	25	32					25	32			26.8	24
	18.2	248	25.8	32					25	32			27.2	24
	19.4	256	24.8	32					24.8	32			26.8	24
	18.8	256	25	32					25.4	32			27	24
	19.4	256	25	32					25.8	32			27	24
	18.2	264	25	32					27	32			28.2	24
	18.8	264	25.6	32					27.6	32			28.8	24
	16.6	296	26.2	32					26.8	32			25.4	24
	18.2	296	27	32					27.8	32			25.8	24
	18.6	304	27	32					26.4	32			25.8	24
	17.6	312	27.2	32					26.4	32			25.6	24
	15.8	320	27.4	32					24.8	32			26.2	24
	15.6	352	26.6	32					24.2	32			25.8	24
	16.6	360	26	32					24.8	32			25.6	24
	15.6	360	26.2	32					24.4	32			25.8	24
	16	376	25	32					25.4	32			26.8	24
	16	392	24.6	40					25.4	32			26.4	24
	13.6	432	24.6	40					25.8	32			26.6	24
	13.8	448	24.8	40					25.4	32			27.2	24
	13.6	464	25.2	40					25	32			27.4	24
	10.4	552	24.8	40					24.8	32			27.4	24
	9	576	24	40					25.2	32			26.2	24
	9.4	584	24.2	40					25.6	32			26.4	24
	8	624	24.4	40					27.6	32			26.4	24
			25.2	40					25.8	32			27.2	24
			25.2	40					25.8	32			27.4	24
			24.8	40					26.2	32			25.8	24
			24.8	40					24.2	32			26.8	24
			24.6	40					24.6	32			25.8	24
			25	40					24.8	32			27.6	24
			24.4	40					24.4	32			27	24
			24.2	40					24.8	32			27.6	24
			25.2	40					25.2	32			25.4	24
			25.2	40					24.6	32			25.8	24
			25.4	40					24.8	32			26.8	24
			25.6	40					24.6	32			27.6	24
			26.6	40					24.6	32			27.4	24
			24.6	40					25.6	32			27.2	24
			24.6	40					25.4	32			27.2	24
			24.6	40					25.8	32			27.4	24
			24.4	40					25.4	32			26.2	24
			24	40					25.2	32			26.8	24
			25	40					25.2	32			27.4	24
			24.6	40					25.6	32			26	32
			24.2	40					25.6	32			25.2	32
			25	40					25.4	32			24	32
			25.4	40					25.2	32			24.4	32
			24.6	40					25.2	32			26.4	32
			24.8	40					25	32			26.4	32
			25	40					25.4	32			26.6	32
			25.6	40					25.4	32			25.6	32
			25.6	40					25	32			26.2	32
			25.4	40					25.2	32			25.6	32
			26	40					25.8	32			26.2	32
			24.6	40					25.8	32			27	32
			26.6	40					26.8	32			25.2	32
			25	40					27.4	32			25	32
			25.8	40					27.8	32			25.8	32
			24.8	40					27.4	32			25.6	32
			25.2	40					27.4	32			26.2	32
			25	40					26.2	32			26.2	32
			25	40					25.6	32			24.2	32
			25.6	40					25.4	32			24.4	32
			26	40					24.6	32			24.6	32
			27	40					25	32			26.2	32
			27.2	40					25	32			26.6	32
			26.6	40					25.2	32			26.8	32
			26.2	40					25.4	32			26.6	32
			25	40					25.6	32			25.8	32
			24.8	48					24.8	40			26.6	32
			24.2	48					26.4	40			27	32
			24.6	48					27.2	40			25.8	32
			25	48					27	40			27.2	32
			25	48					25	40			26.4	32
			25.6	48					26.4	40			26.2	32
			24.6	48					24.4	40			26.8	32
			24	48					24.8	40			26.4	32
			24.2	48					24.4	40			25.4	32
			24.2	48					25.2	40			27.4	32
			24.2	48					25.6	40			26.4	32
			24.4	48					24.4	40			26.8	32
			25.2	48					27.8	40			26.2	32
			24.6	48					27.2	40			26.2	32
			23.8	48					24.6	40			26.8	32
			26	48					24.4	40			25.8	32
			24.6	48					25	40			26.2	32
			23.2	48					25.2	40			26.4	32
			24.2	48					25.8	40			26	32
			24.4	48					24.4	40			27.2	32
			24.4	48					25.4	40			27.2	32
			24.2	48					27.6	40			27.8	32
			25.2	48					25.8	40			27.4	32
			25.2	48					25	40			26.6	32
			25.4	48					24.2	40			26.4	32
			26.6	48					24.6	40			25.8	32
			25	56					24.4	40			26.2	32
			24.8	56					24.6	40			26.2	32
			25.8	56					24.8	40			27.2	32
			25.8	56					25	40			27.2	32
			24.6	56					24.6	40			25.8	32
			24.2	56					24.8	40			27	32
			24.8	56					24.6	40			26.8	32
			24.6	56					24.4	40			26.2	32
			24.8	56					25.2	40			25.4	32
			24.8	56					25	40			26	32
			24.4	56					27.2	40			27.6	32
			24	56					25.2	40			27.4	32
			24.8	56					25.4	40			27.2	32
			24.6	56					25.2	40			27	32
			24.4	56					25.6	40			27.4	32
			24	56					25.4	40			24.6	32
			24.2	56					25.2	40			24.8	32
			24.2	56					25.4	40			26.8	32
			25	56					25	40			25	40
			25.2	56					25.4	40			24.8	40
			25.6	56					25.4	40			26.2	40
			24.4	56					25	40			26.2	40
			23	56					25.2	40			26.6	40
			23.6	56					25.8	40			26.8	40
			23.8	56					25.6	40			26.6	40
			24.2	56					26.8	40			25.4	40
			23.8	56					27.4	40			26	40
			25	56					27	40			26	40
			25.2	56					25.6	40			24.2	40
			24.6	56					27	40			24	40
			25.4	56					25.8	40			26.2	40
			24.2	56					25.2	40			26.4	40
			23.8	56					25.2	40			26.4	40
			25	56					24.6	40			24.2	40
			25.2	56					24.8	40			26.6	40
			24.6	56					25.4	40			25.8	40
			25.4	56					25.2	40			24.6	40
			24.4	64					25.2	40			26.2	40
			25	64					24.4	48			23.8	40
			24.2	64					25	48			25	40
			24.4	64					25.2	48			24.8	40
			24.6	64					24.6	48			24.8	40
			25	64					25.6	48			24.6	40
			24.8	64					27.2	48			24.8	40
			25.4	64					24	48			26.2	40
			24.2	64					24.4	48			24.8	40
			24	64					24.6	48			26.4	40
			24.4	64					27	48			25	40
			28	64					26.4	48			25.8	40
			24	64					26.8	48			24.8	40
			24.4	64					25.8	48			24.8	40
			24.4	64					24.4	48			24.6	40
			25.2	64					24.2	48			25.4	40
			24	64					24.6	48			26	40
			24	64					24.8	48			26	40
			24.2	64					25.2	48			26.8	40
			24.2	64					24.8	48			26	40
			24.6	64					24.2	48			24.8	40
			22.8	64					25	48			27.4	40
			24.6	64					24	48			26.8	40
			24.2	64					27	48			26.4	40
			24.4	64					26.6	48			24.2	40
			24.4	64					24.8	48			24.6	40
			23.8	64					24.6	48			26.4	40
			24.2	64					24.4	48			23.2	48
			25.8	64					25	48			24	48
			25	64					25.2	48			25.6	48
			23.8	64					24.4	48			25	48
			24.6	64					25.2	48			25.8	48
			25.8	64					27.6	48			25.2	48
			25.8	64					25	48			25.2	48
			24.6	64					24.8	48			24	48
			24.2	64					24.4	48			24.8	48
			24.4	64					24.2	48			23.8	48
			24.4	64					24.6	48			24.6	48
			23.8	64					24.6	48			25	48
			24.2	64					25	48			24.8	48
			25.8	64					24.6	48			23.8	48
			25	64					25.2	48			23.4	48
			23.8	64					24.4	48			23.8	48
			24.6	64					24.8	48			23.8	48
			25.8	64					25	48			23.6	48
			25.8	64					25.4	48			24.2	48
			23	72					24.8	48			24.2	48
			24	72					25	48			25.6	48
			24	72					25.4	48			25.8	48
			25	72					25.2	48			25.8	48
			24.2	72					26.2	48			25.2	48
			23.8	72					27.2	48			26.4	48
			23.2	72					25.6	48			24	48
			23.8	72					26	48			24.4	48
			24.2	72					25.2	48			24.2	48
			24	72					25	48			25.4	48
			24.2	72					24.6	48			25	48
			24	72					24.8	48			24.8	48
			24.4	72					25.2	48			24.8	48
			24.8	72					24.2	56			24.8	48
			25.6	72					24.6	56			25.2	48
			27	72					24.2	56			24.6	48
			24.2	72					24	56			25.4	48
			24	72					24	56			24.6	48
			24.4	72					25	56			23.6	48
			24.8	72					25.4	56			25	48
			25.6	72					26.6	56			24.8	48
			27	72					26.4	56			24.2	48
			24.6	80					24.8	56			25.8	48
			23.4	80					25.4	56			26	48
			24.2	80					25	56			25.8	48
			24.2	80					24.6	56			25	48
			24	80					23.6	56			24.4	48
			24.2	80					24.2	56			24.6	48
			23.6	80					24.2	56			25.2	48
			24	80					24.6	56			24.8	48
			24	80					25.2	56			24.4	48
			24.2	80					24.8	56			25.4	48
			25	80					25.2	56			25.4	48
			25.6	80					24.6	56			24.8	48
			23.4	80					24.8	56			26.2	48
			24	80					24	56			25	48
			24.2	80					26.6	56			27.4	48
			24	80					24.6	56			26.2	48
			24	80					24.2	56			25.4	48
			24.2	80					24.2	56			24.4	48
			25	80					24.4	56			25.6	48
			25.6	80					24.2	56			23.8	56
			23.4	80					25	56			24	56
			24	80					25.8	56			24.6	56
			24.2	80					24.2	56			24.6	56
			23.6	88					25	56			24.6	56
			24.2	88					25.6	56			24.8	56
			24.2	88					26	56			24.8	56
			24.4	88					27.4	56			24.2	56
			23.2	88					25.4	56			24.4	56
			23.6	88					24.6	56			24	56
			24	88					25.2	56			24.2	56
			24	88					24.6	56			23.4	56
			24.8	88					25.4	56			25.4	56
			23.4	88					27.4	56			24.8	56
			23.4	88					25.8	56			24.4	56
			24	88					24.4	56			24.2	56
			23.4	88					25.2	56			24.2	56
			24.6	88					23.8	64			25	56
			24.6	88					24.2	64			24.4	56
			22.4	88					25.6	64			24.8	56
			23.4	88					24.2	64			24	56
			23.4	88					24.4	64			24.6	56
			24	88					25.2	64			24.2	56
			23.4	88					25.8	64			24.2	56
			24.6	88					24	64			25	56
			24.6	88					24	64			24.6	56
			22.4	88					24.2	64			24	56
			23.4	88					25.4	64			24.4	56
			23	96					25.2	64			24.2	56
			23.2	96					25.4	64			24.6	56
			22	96					24.2	64			24	56
			23.4	96					26.2	64			24.6	56
			23.4	96					24.4	64			24.2	56
			23.8	96					24.8	64			24.8	56
			24	96					25	64			25.4	56
			23.6	96					25	64			23.8	56
			23.4	96					24.6	64			25.2	56
			24	96					24.4	64			25.4	56
			23.6	96					24.2	64			24.2	56
			23.4	96					24.2	64			24.4	56
			22.8	104					24.2	64			24.6	56
			23.2	104					24.2	64			24.8	56
			22.6	104					24	64			24	56
			24	104					24	64			25.4	56
			23	104					24.4	64			23.6	56
			23.2	104					25	64			25.4	56
			24	104					25.8	64			24.4	56
			23	104					24.8	64			25.6	56
			23.2	104					25	64			23.4	64
			23.2	112					25.6	64			24.2	64
			23.2	112					25.8	64			23.4	64
			23.4	112					25.6	64			23.8	64
			22.6	112					25.8	64			24.8	64
			23.8	112					25.4	64			23.8	64
			23.8	112					25.2	64			23.8	64
			22.8	120					24.2	72			23.6	64
			21	120					24.6	72			23.6	64
			22.8	120					24.2	72			23.2	64
			22.8	120					24.8	72			23.8	64
			21.8	120					24.8	72			24	64
			22.8	120					25.6	72			23.4	64
			22.4	120					24.4	72			24.6	64
			22.4	120					25.2	72			24.6	64
			23.2	120					24.2	72			24.2	64
			22.6	120					23.2	72			23	64
			22.6	120					24.8	72			23.6	64
			22.2	128					24.2	72			23.4	64
			21.8	128					25.2	72			23.4	64
			22	128					24.4	72			24.8	64
			21.6	128					23.6	72			24.6	64
			22.6	128					24	72			24.4	64
			23.4	128					23.6	72			25.2	64
			22.4	128					24.4	72			24	64
			23.4	128					24.6	72			24.2	64
			22.4	128					25.2	72			24.4	64
			22	136					25	72			24.8	64
			22.4	136					24	72			24	64
			21.2	136					24.6	72			24.4	64
			22.2	136					27.4	72			24.2	64
			22.2	136					24.4	72			23.8	64
			22.4	144					24.2	72			24	64
			20.2	144					24.8	80			23.6	64
			22.8	144					24.2	80			24.4	64
			22.4	144					23.6	80			24.8	64
			22.8	144					24.2	80			24.6	64
			22.4	144					23.8	80			24.2	64
			22.8	152					23.6	80			23.8	64
			22	152					24	80			25.6	64
			22	152					24.6	80			24.6	64
			22	152					23.6	80			24.4	64
			21.4	160					24	80			24.4	64
			21.8	160					23.6	80			24.6	64
			21.4	160					24.4	80			24.2	64
			21.6	160					24.6	80			23.6	64
			21.6	160					24.6	80			23.2	72
			22.4	160					23.8	80			23	72
			22.4	160					24.4	80			23.8	72
			21.6	168					24.4	80			24	72
			21.2	168					24.6	80			22.8	72
			22	168					24.6	80			23.6	72
			21.4	168					24.4	80			23.6	72
			21.4	168					24	80			24	72
			21.4	168					24.4	80			24	72
			21.4	168					24.4	80			23.4	72
			21.6	176					24	80			23	72
			20.4	176					24	80			23	72
			21.4	176					23.2	80			22.6	72
			20.4	176					23.8	88			23.2	72
			21	176					23.8	88			23.8	72
			21	176					23.4	88			24.6	72
			21.2	184					23.6	88			24	72
			21.2	184					25	88			23.6	72
			20.8	192					23.6	88			23.8	72
			21.2	192					24.6	88			23.8	72
			19.4	192					24.4	88			23.8	72
			20.6	200					23.2	88			23.8	72
			20	208					23.8	88			23.4	72
			19.4	208					23	88			24	72
			20	208					23.8	88			24.2	72
			18.4	208					25.4	88			24.2	72
			20.6	216					24.4	88			23.4	72
			19.8	216					24.4	88			23.2	72
			19.6	240					24.6	88			23.8	72
			19.4	240					24.8	88			23.8	72
			19.6	240					23.6	96			23.6	72
			20.2	240					23.2	96			23.8	72
			18.2	240					24.2	96			24.2	72
			19.6	240					23.4	96			24	72
			20.2	240					23.4	96			24	72
			18.2	240					23.6	96			24.6	72
			20	248					23.6	96			24.6	72
			18.4	248					23.4	96			24.2	72
			19.6	248					23	96			23	72
			19.4	248					23.4	96			24	72
			18.8	248					23.4	96			24.8	72
			19.6	248					24.4	96			23.2	72
			19.4	248					24.2	96			24	72
			18.8	248					23.8	96			24	72
			18.6	256					23	96			24	72
			18.8	264					23.2	96			23.8	72
			19.2	264					24	104			24.8	72
			18.8	264					23.6	104			22.8	80
			19.2	264					22.8	104			23	80
			17.6	272					22.8	104			23.4	80
			17.6	272					22.4	104			22.8	80
			18.8	280					24	104			23.2	80
			17.4	280					23.8	104			23	80
			17.4	280					24.2	104			22.4	80
			18.4	288					23.2	112			23.6	80
			17.6	288					23	112			23.8	80
			18.4	296					23.2	112			23.8	80
			18.4	296					22.8	112			23.4	80
			16.8	320					22.6	112			23.2	80
			17	320					23	112			23.4	80
			16.8	320					22.4	112			23.8	80
			17	320					23	112			23.8	80
			17.6	328					22.2	112			23.8	80
			17.6	328					22.4	112			23.8	80
			17.2	352					23.2	112			23.8	80
			16.4	352					23.2	112			23.6	80
			17.2	352					23.4	112			24	80
			16.4	352					22.6	120			23.2	80
			15.4	376					23.6	120			23.6	80
			14.6	376					23.2	120			23	80
			15.4	376					23	120			23.2	80
			14.6	376					22.6	120			23.6	80
			14.8	384					23	120			23.8	80
			15.8	384					22.8	120			24.2	80
			14.8	384					23	120			23.8	80
			15.8	384					23.6	120			23.6	80
									21.6	120			23.8	80
									21.6	128			23.6	80
									22.6	128			23.6	80
									22.6	128			23.8	80
									22	128			23.6	80
									22.2	128			23.6	80
									22.8	128			23.6	80
									22.8	128			23.8	80
									22.2	128			23.8	80
									22.4	136			23.4	80
									22.4	136			24	80
									21.6	136			23.8	80
									21.8	136			23.8	80
									22	136			24.6	80
									22.4	144			22.8	80
									22.2	144			23.6	80
									21.8	144			24.6	80
									22	144			23	80
									22.6	144			25.4	80
									22	144			23.6	80
									21.8	152			23.8	80
									22	152			22.6	88
									21.4	152			23	88
									21.6	152			22.8	88
									22	160			23.2	88
									21.8	160			23	88
									22.4	160			23.6	88
									21.2	160			23.2	88
									20.8	160			23.6	88
									21.8	160			22.6	88
									20.8	168			22.8	88
									22	168			22.8	88
									21.6	168			23.6	88
									21.8	168			23.2	88
									21.8	168			23.4	88
									21.6	168			23.4	88
									21.6	168			22.6	88
									20.6	168			22.6	88
									21.6	168			22.8	88
									21	168			23	88
									21	168			23.8	88
									21.8	176			23.4	88
									21.4	176			23.4	88
									20.8	176			23.4	88
									21.4	176			22.4	88
									21.2	184			22.8	88
									21.2	184			23.2	88
									20.8	184			24	88
									20.8	184			23.6	88
									20.6	184			22.8	88
									20.2	192			23.6	88
									21.2	192			23	88
									21	192			24	88
									21.2	192			23	88
									20.4	208			23	88
									20.2	208			23	88
									20.2	208			23.2	88
									20.6	216			23.6	88
									20.4	224			23	88
									20.4	224			23.6	88
									20.4	232			23.4	88
									20	232			23.8	88
									19.4	232			23.8	88
									20	240			24	88
									19.6	240			23.4	88
									19.8	240			23.6	88
									20.2	240			22.8	88
									19.8	240			24	88
									19.4	240			24	88
									19	248			23.6	88
									18.6	248			23.4	88
									19.8	248			23.4	88
									19.8	248			23.6	88
									18.6	248			23.6	88
									19.4	256			23.8	88
									19.6	256			23.4	88
									19.2	264			24.6	88
									18	272			22.4	96
									18.6	272			22.6	96
									19	272			23.2	96
									18.8	272			23	96
									18.2	280			23.4	96
									18.6	280			22.4	96
									19.4	280			22.4	96
									18.8	280			22.8	96
									17.8	296			22.4	96
									16.8	320			23.2	96
									16.2	328			23.4	96
									16.8	336			23.6	96
									16.8	344			23.2	96
									16.8	352			23.4	96
									16.8	360			23.2	96
									13	432			23.2	96
									12.6	440			23.4	96
									12.6	448			23.4	96
									11.4	472			23.4	96
													23.6	96
													22.2	96
													22.6	96
													23.2	96
													23.4	96
													23.2	96
													23.4	96
													22.8	96
													23.4	96
													23	96
													23.8	96
													24	96
													24.2	96
													23.6	96
													23.2	96
													23.6	96
													22.8	104
													22	104
													22	104
													22.2	104
													22.4	104
													22.6	104
													22.2	104
													23	104
													22.8	104
													22.2	104
													23	104
													22.2	104
													22.8	104
													22.6	104
													23.2	104
													22.8	104
													23.2	104
													22.4	104
													22.4	104
													22.6	104
													22.8	104
													23.4	104
													23	104
													23	104
													22.6	104
													23.4	104
													23	104
													22.6	104
													23.4	104
													22.4	104
													22.8	104
													23	104
													23.6	104
													23.2	104
													23	104
													24	104
													22.2	112
													23	112
													22.2	112
													22	112
													22	112
													22.8	112
													22.6	112
													22	112
													22.2	112
													23.2	112
													22.2	112
													23.2	112
													23.2	112
													22.8	112
													22.8	112
													22.6	112
													22.8	112
													22.8	112
													23	112
													23.4	112
													22.6	112
													22.8	112
													23	112
													23.6	112
													23.2	112
													23.4	112
													22.2	120
													21.6	120
													21.6	120
													22.4	120
													22.4	120
													22.4	120
													22.6	120
													22.2	120
													22.4	120
													22.4	120
													22.6	120
													23.2	120
													21.8	120
													23	120
													22	120
													22.4	120
													22.6	120
													22.4	120
													23	120
													22	120
													22	120
													22.4	120
													22.6	120
													23.2	120
													22.8	120
													23	120
													22.2	128
													22	128
													22	128
													22.2	128
													21.2	128
													22.2	128
													21.6	128
													22.2	128
													22.4	128
													22.2	128
													21.8	128
													23	128
													22.2	128
													21.8	128
													22	128
													23	128
													22	128
													22.4	128
													22.6	128
													22.6	128
													22.6	128
													22.8	128
													21.4	136
													21.8	136
													22.4	136
													22.4	136
													22.4	136
													21.6	136
													22.2	136
													23	136
													22.6	136
													23	136
													22.2	136
													22.6	136
													22.2	136
													22.2	144
													20.8	144
													22.4	144
													21.2	144
													21.4	144
													22.4	144
													21.8	144
													21.6	144
													21.6	144
													22	144
													21.4	144
													21.6	144
													22.2	144
													22.2	152
													21.8	152
													20.8	152
													21.4	152
													21.2	152
													21.2	152
													21.6	152
													21.8	152
													21.4	152
													21.8	152
													21.6	152
													21.6	152
													22	152
													22.4	152
													22	152
													21.4	152
													21.6	152
													21.8	152
													22	152
													22	152
													21.6	160
													21.4	160
													22	160
													21.6	160
													21.2	160
													21.4	160
													21.2	160
													22	160
													22	160
													21.2	168
													21.8	168
													21.2	168
													21.2	168
													21.2	168
													21.6	168
													21.6	168
													22	168
													21.2	168
													20.8	176
													20.6	176
													21.6	176
													21	176
													20.6	176
													21.6	176
													20.6	184
													20.4	184
													21	184
													20.2	184
													20.8	184
													21.2	184
													21.4	184
													20.8	184
													20.6	192
													20.8	192
													20.4	192
													20.6	192
													20	192
													20.8	192
													20.6	192
													20.2	192
													21.2	192
													20	192
													21	192
													20.6	192
													21	192
													20.4	192
													21.2	200
													20.2	200
													21.2	200
													20.2	200
													20.4	200
													20.4	200
													20.4	200
													21.2	200
													21	200
													21	200
													21.4	200
													20	208
													20	208
													20.6	208
													19.6	208
													20.6	208
													20.4	208
													20.4	208
													20.4	208
													20.4	216
													19.4	216
													20.6	216
													20.4	216
													20.4	216
													21	216
													19.6	224
													19.6	224
													19.8	224
													19.6	224
													20	224
													20.2	224
													19.8	232
													19	232
													19.8	232
													20.4	232
													19.8	232
													19.4	240
													19.8	240
													18.2	240
													19.6	240
													19.6	240
													20.4	240
													18.8	248
													19	248
													18.4	248
													19	248
													19.8	248
													20.2	248
													18.6	248
													18.8	256
													19.8	256
													18	256
													19	256
													18.8	256
													19.6	256
													18.6	264
													18.2	264
													19.6	264
													17.8	272
													18	272
													18.2	272
													19	272
													18.2	280
													18.2	280
													18.2	280
													18.8	280
													18.2	280
													18	280
													18.2	280
													18	280
													18.4	280
													17.6	288
													17.2	288
													18.2	288
													18.6	288
													18.2	288
													18.4	288
													18.6	288
													17	296
													17.2	296
													17.6	296
													17.2	296
													18.2	296
													17.2	304
													17.8	304
													17.4	304
													18	304
													18.2	304
													17.6	304
													17.2	304
													17.4	304
													18.2	312
													16.8	312
													17.4	312
													16.6	312
													18	312
													17	320
													17.8	320
													16.4	328
													16.6	328
													16.8	328
													16.4	328
													16.6	328
													16.2	336
													16.8	336
													16.2	336
													16.8	336
													16.2	344
													16.4	344
													16.2	344
													16	344
													16.2	344
													17	344
													15.4	352
													15.8	352
													14.8	360
													16.2	360
													16.2	360
													15.8	368
													15.2	368
													15.4	376
													14.8	384
													15.6	384
													14.6	392
													14.8	392
													14	392
													14.6	392
													14.2	392
													15	392
													13.8	400
													14.6	408
													13.8	408
													13.4	416
													13.6	416
													13.4	416
													12.6	432
													13	432
													13	440
													13.6	440
													13	440
													12.8	448
													12.2	448
													12.8	448
													12.6	448
													13.4	456
													13.2	456
													12.6	456
													12.8	456
													13.2	464
													12.6	464
													12	480
													11.6	480
													11.6	488
													10.8	488
													11.4	488
													11	488
													11	496
													12	496
													10.2	504
													10.4	512
													10	512
													10.2	512
													10.2	520
													10.4	544
													9.4	568
													9.4	576
													8.4	632
													7.6	672
